# Supplementary material for: mRNA Delivery by Lipoamino Fatty Acid–Peptide Polyplexes in Different Lung Cell Models and Lungs
Source: Polymers (Basel). 2026 May 31;18(11):1368. doi: 10.3390/polym18111368 (PMC13259057; doi:10.3390/polym18111368)
Supplement: Supplementary file 1 [file polymers-18-01368-s001.zip]

Archive with 1 entries (1 files):
- polymers-4322165-supplementary.pdf
